# Supplementary material for: Remodeling of the pulmonary artery in idiopathic pleuroparenchymal fibroelastosis
Source: Sci Rep. 2020 Jan 15;10:306. doi: 10.1038/s41598-019-57248-3 (PMC6962210; doi:10.1038/s41598-019-57248-3)
Supplement: Supplementary file 1 — Supplementary Table 1. The diameter ant thickness of the wall of the pulmonary arteries categorized by vessel size. [file 41598_2019_57248_MOESM1_ESM.xlsx]

## Sheet: Sheet1
Supplementary Dataset. The diameter ant thickness of the wall of the pulmonary arteries categorized by vessel size
	Vessel size, μm	Factors	Normal (n=5)	IPF (n=24)	IPPFE (n=18)	P value*
	151-250	External diameter, μm	181±16.8	183±15.9	182±22.6	0.884
		Luminal diameter, %	57.5±5.97	39.7±12.5	38.1±9.26	0.644
		Intimal thickness, %	9.94±4.98	22.9±11.0	18.7±6.96	0.168
		Medial thickness, %	15.2±0.94	19.9±4.56	20.3±4.40	0.784
		Adventitial thickness, %	17.2±1.51	17.3±4.11	22.7±7.00	0.003
	251-500	External diameter, μm	359±18.9	344±23.0	346±27.3	0.824
		Luminal diameter, %	57.8±4.02	41.0±13.4	35.1±10.8	0.135
		Intimal thickness, %	6.38±3.46	19.5±10.2	17.6±9.64	0.565
		Medial thickness, %	15.3±2.03	19.6±4.81	20.5±4.46	0.545
		Adventitial thickness, %	20.4±3.64	19.7±4.49	26.6±8.96	0.002
	501-1000	External diameter, μm	693±48.9	631±55.3	668±68.2	0.07
		Luminal diameter, %	63.0±4.44	42.1±13.6	38.3±11.3	0.375
		Intimal thickness, %	3.98±1.71	13.9±10.5	13.1±8.02	0.791
		Medial thickness, %	14.2±2.53	20.7±5.05	17.0±4.36	0.023
		Adventitial thickness, %	18.6±1.86	23.2±6.23	31.5±12.7	0.012
	*p values were calculated for the comparison of IPF and IPPFE patients (Student's t-test).
